# Supplementary material for: Breaking Latent Infection: How ORF37/38-Deletion Mutants Offer New Hope against EHV-1 Neuropathogenicity
Source: Viruses. 2024 Sep 16;16(9):1472. doi: 10.3390/v16091472 (PMC11437417; doi:10.3390/v16091472)
Supplement: Supplementary file 1 [file viruses-16-01472-s001.zip]

Archive with 1 entries (1 files):
- viruses-3138240-Supplementary.pdf
